# Supplementary material for: The Mole Mapper Study, mobile phone skin imaging and melanoma risk data collected using ResearchKit
Source: Sci Data. 2017 Feb 14;4:170005. doi: 10.1038/sdata.2017.5 (PMC5308198; doi:10.1038/sdata.2017.5)
Supplement: Supplementary file 1 [file sdata20175-isa1.zip]

Archive with 3 entries (3 files):
- i_Investigation.txt
- s_study_Bot.txt
- a_assay_Bot.txt
