# Supplementary material for: The Mole Mapper Study, mobile phone skin imaging and melanoma risk data collected using ResearchKit
Source: Sci Data. 2017 Feb 14;4:170005. doi: 10.1038/sdata.2017.5 (PMC5308198; doi:10.1038/sdata.2017.5)
Supplement: Supplementary file 1 [file sdata20175-isa1.zip › i_Investigation.txt]

# Investigation File generated for Scientific Data with Investigation File Authoring Tool version 0.1.0 on 06/01/2017 - This metadata file is CC0
ONTOLOGY SOURCE REFERENCE
Term Source Name	NCBITAXON	UBERON	OBI	HP	NCIT	ERO
Term Source File	http://data.bioontology.org/ontologies/NCBITAXON	http://data.bioontology.org/ontologies/UBERON	http://data.bioontology.org/ontologies/OBI	http://data.bioontology.org/ontologies/HP	http://data.bioontology.org/ontologies/NCIT	http://data.bioontology.org/ontologies/ERO
Term Source Version	2016AA	releases/2014-06-15	2014-08-18	releases/2016-09-03	16.05e	2013-08-02
Term Source Description	National Center for Biotechnology Information (NCBI) Organismal Classification	Uber Anatomy Ontology	Ontology for Biomedical Investigations	Human Phenotype Ontology	National Cancer Institute Thesaurus	Eagle-I Research Resource Ontology
INVESTIGATION
Investigation Identifier
Investigation Title
Investigation Description
Investigation Submission Date
Investigation Public Release Date
INVESTIGATION PUBLICATIONS
Investigation PubMed ID
Investigation Publication DOI
Investigation Publication Author List
Investigation Publication Title
Investigation Publication Status
Investigation Publication Status Term Accession Number
Investigation Publication Status Term Source REF
INVESTIGATION CONTACTS
Investigation Person Last Name
Investigation Person Mid Initials
Investigation Person First Name
Investigation Person Address
Investigation Person Phone
Investigation Person Fax
Investigation Person Email
Investigation Person Affiliation
Investigation Person Roles
Investigation Person Roles Term Accession Number
Investigation Person Roles Term Source REF
STUDY
Study Identifier	10.1038/sdata.2017.5
Study Title	The Mole Mapper Study, mobile phone skin imaging and melanoma risk data collected using ResearchKit
Study Submission Date	13/09/2016
Study Public Release Date	14/02/2017
Study Description	http://www.nature.com/articles/sdata20175#abstract
Study File Name	s_study_Bot.txt
Comment[Subject Keywords]	///;/;//
Comment[Manuscript Licence]	CC BY-4.0
Comment[Experimental Metadata Licence]	CC0
Comment[Supplementary Information File Name]		Supplementary Figure 1	Supplementary Table 1	Supplementary Table 2
Comment[Supplementary Information File Type]	x-zip-compressed	pdf	vnd.ms-excel	vnd.ms-excel
Comment[Supplementary Information File URL]	http://www.nature.com/articles/sdata20175#supplementary-information	http://www.nature.com/articles/sdata20175#supplementary-information	http://www.nature.com/articles/sdata20175#supplementary-information	http://www.nature.com/articles/sdata20175#supplementary-information
Comment[Data Repository]	Sage Bionetworks ;Sage Bionetworks ;Sage Bionetworks ;Sage Bionetworks ;Sage Bionetworks 
Comment[Data Record Accession]	doi:10.7303/syn6829807.1;doi:10.7303/syn6829810.1;doi:10.7303/syn6829811.1;doi:10.7303/syn6829809.1;doi:10.7303/syn6829808.1
Comment[Data Record URI]	http://dx.doi.org/10.7303/syn6829807.1;http://dx.doi.org/10.7303/syn6829810.1;http://dx.doi.org/10.7303/syn6829811.1;http://dx.doi.org/10.7303/syn6829809.1;http://dx.doi.org/10.7303/syn6829808.1
STUDY DESIGN DESCRIPTORS
Study Design Type	observation design	longitudinal data analysis
Study Design Type Term Accession Number	OBI:0300311	OBI:0200082
Study Design Type Term Source REF	OBI	OBI
STUDY PUBLICATIONS
Study PubMed ID	""
Study Publication DOI	doi:10.1038/nature11624
Study Publication Author List	""
Study Publication Title	""
Study Publication Status	published
Study Publication Status Term Accession Number	
Study Publication Status Term Source REF	
STUDY FACTORS
Study Factor Name
Study Factor Type
Study Factor Type Term Accession Number
Study Factor Type Term Source REF
STUDY ASSAYS
Study Assay Measurement Type	Melanocytic nevus
Study Assay Measurement Type Term Accession Number	HP:0000995
Study Assay Measurement Type Term Source REF	HP
Study Assay Technology Type	Patient Self-Report
Study Assay Technology Type Term Accession Number	NCIT:C21089
Study Assay Technology Type Term Source REF	NCIT
Study Assay Technology Platform	""
Study Assay File Name	a_assay_Bot.txt
STUDY PROTOCOLS
Study Protocol Name	Participant Onboarding	Demographic and Monthly Surveys	Participant-Provided Mole Measurements	Image Curation and Censoring	Data Collection and Distribution
Study Protocol Type	selection	survey method	data collection method	digital curation	information processor function
Study Protocol Type Term Accession Number	OBI:0001928	ERO:0001320	ERO:0001932	OBI:0302914	OBI:0000392
Study Protocol Type Term Source REF	OBI	ERO	ERO	OBI	OBI
Study Protocol Description					
Study Protocol URI	""	""	""	""	""
Study Protocol Version					
Study Protocol Parameters Name	""	""	""	""	""
Study Protocol Parameters Name Term Accession Number	""	""	""	""	""
Study Protocol Parameters Name Term Source REF	""	""	""	""	""
Study Protocol Components Name	""	""	""	""	""
Study Protocol Components Type	""	""	""	""	""
Study Protocol Components Type Term Accession Number	""	""	""	""	""
Study Protocol Components Type Term Source REF	""	""	""	""	""
STUDY CONTACTS
Study Person Last Name	Webster	Suver	Doerr	Mounts	Domenico	Petrie	Leachman	Trister	Bot
Study Person First Name	Dan E.	Christine	Megan	Erin	Lisa	Tracy	Sancy A.	Andrew D.	Brian M.
Study Person Mid Initials									
Study Person Email	""	""	""	""	""	""	leachmas@ohsu.edu	""	brian.bot@sagebase.org
Study Person Phone									
Study Person Fax									
Study Person Address									
Study Person Affiliation	National Cancer Institute, Bethesda, Maryland 20892, USA	Sage Bionetworks, Seattle, Washington 98109, USA	Sage Bionetworks, Seattle, Washington 98109, USA	Sage Bionetworks, Seattle, Washington 98109, USA	Oregon Health & Science University, Portland, Oregon 97239, USA	Oregon Health & Science University, Portland, Oregon 97239, USA	Oregon Health & Science University, Portland, Oregon 97239, USA	Sage Bionetworks, Seattle, Washington 98109, USA	Sage Bionetworks, Seattle, Washington 98109, USA
Study Person Roles									
Study Person Roles Term Accession Number									
Study Person Roles Term Source REF									
Comment[Study Person ORCID]									
Comment[Funder]									
Comment[FundRef ID]									
Comment[Funder Term Source REF]									
Comment[Grant Identifier]									
