# Supplementary material for: The Mole Mapper Study, mobile phone skin imaging and melanoma risk data collected using ResearchKit
Source: Sci Data. 2017 Feb 14;4:170005. doi: 10.1038/sdata.2017.5 (PMC5308198; doi:10.1038/sdata.2017.5)
Supplement: Supplementary file 1 [file sdata20175-isa1.zip › a_assay_Bot.txt]

Sample Name	Protocol REF	Protocol REF	Assay Name	Raw Data File	Comment[Data Repository]	Comment[Data Record Accession]	Comment[Data Record URI]
users opting to share data broadly	Demographic and Monthly Surveys	Data Collection and Distribution	Baseline Demographics Survey	syn6829807.1	Sage Bionetworks	doi:10.7303/syn6829807.1	http://dx.doi.org/10.7303/syn6829807.1
users opting to share data broadly	Participant-Provided Mole Measurements	Data Collection and Distribution	Mole Measurements	syn6829810.1	Sage Bionetworks	doi:10.7303/syn6829810.1	http://dx.doi.org/10.7303/syn6829810.1
users opting to share data broadly	Image Curation and Censoring	Data Collection and Distribution	Mole Images	syn6829811.1	Sage Bionetworks	doi:10.7303/syn6829811.1	http://dx.doi.org/10.7303/syn6829811.1
users opting to share data broadly	Demographic and Monthly Surveys	Data Collection and Distribution	Mole Removal Indicator	syn6829809.1	Sage Bionetworks	doi:10.7303/syn6829809.1	http://dx.doi.org/10.7303/syn6829809.1
users opting to share data broadly	Demographic and Monthly Surveys	Data Collection and Distribution	Followup Survey	syn6829808.1	Sage Bionetworks	doi:10.7303/syn6829808.1	http://dx.doi.org/10.7303/syn6829808.1
