# Supplementary material for: The Mole Mapper Study, mobile phone skin imaging and melanoma risk data collected using ResearchKit
Source: Sci Data. 2017 Feb 14;4:170005. doi: 10.1038/sdata.2017.5 (PMC5308198; doi:10.1038/sdata.2017.5)
Supplement: Supplementary Table 1 [file sdata20175-s3.xls]

## Sheet: Supp Table 1
Supplementary Table 1: Mapping of Zone ID to location on the body
Zone ID	Body Location
1850	Right Hand
1800	Right Lower Forearm
1750	Right Upper Forearm
1700	Right Upper Arm
1650	Right Shoulder
1400	Right Upper Thigh
1450	Right Lower Thigh & Knee
1500	Right Upper Calf
1550	Right Lower Calf
1600	Right Ankle & Foot
1250	Right Pectoral
1300	Right Abdomen
1350	Right Pelvis
1200	Neck & Center Chest
1251	Left Pectoral
1301	Left Abdomen
1351	Left Pelvis
1401	Left Upper Thigh
1451	Left Lower Thigh & Knee
1501	Left Upper Calf
1551	Left Lower Calf
1601	Left Ankle & Foot
1651	Left Shoulder
1701	Left Upper Arm
1751	Left Upper Forearm
1801	Left Lower Forearm
1851	Left Hand
3150	Face: Left Side
3170	Top of Head
3171	Face: Front
3172	Back of Head
3151	Face: Right Side
2850	Back Left Hand
2800	Back Left Lower Forearm
2750	Back Left Elbow
2700	Back Left Upper Arm
2650	Back Left Shoulder
2400	Back Left Upper Thigh
2450	Back Left Lower Thigh & Knee
2500	Back Left Upper Calf
2550	Back Left Lower Calf
2600	Back Left Ankle & Foot
2350	Back Left Glute
2300	Back Left Lower Back
2250	Back Left Upper Back
2200	Back Neck
2251	Back Right Upper Back
2301	Back Right Lower Back
2351	Back Right Glute
2401	Back Right Upper Thigh
2451	Back Right Lower Thigh & Knee
2501	Back Right Upper Calf
2551	Back Right Lower Calf
2601	Back Right Ankle & Foot
2651	Back Right Shoulder
2701	Back Right Upper Arm
2751	Back Right Elbow
2801	Back Right Lower Forearm
2851	Back Right Hand
