# Supplementary material for: The Mole Mapper Study, mobile phone skin imaging and melanoma risk data collected using ResearchKit
Source: Sci Data. 2017 Feb 14;4:170005. doi: 10.1038/sdata.2017.5 (PMC5308198; doi:10.1038/sdata.2017.5)
Supplement: Supplementary Table 2 [file sdata20175-s4.xls]

## Sheet: Supp Table 2
Supplementary Table 2: Technical validation of mole measurement accuracy using multiple US coins as reference items
Known Circle Diameter (mm)	Measure With Penny (mm)	Measure With Nickel (mm)	Measure With Dime (mm)	Measure With Quarter (mm)
1	1.1	1.2	1	0.9
2	2.1	2.1	2.2	2
4	4.1	3.8	4	4.1
8	8	7.9	8	8.2
